# Supplementary material for: Three-Dimensional Ultraviolet Fluorescence Imaging in Cultural Heritage: A Review of Applications in Multi-Material Artworks
Source: J Imaging. 2025 Jul 21;11(7):245. doi: 10.3390/jimaging11070245 (PMC12295401; doi:10.3390/jimaging11070245)
Supplement: Supplementary file 1 [file jimaging-11-00245-s001.zip]

Archive with 1 entries (1 files):
- jimaging-3696222-supplementary.pdf
